# Supplementary material for: Improving CAR-T cell function through a targeted cytokine delivery system utilizing car target-modified extracellular vesicles
Source: Exp Hematol Oncol. 2025 Aug 25;14:110. doi: 10.1186/s40164-025-00701-z (PMC12379361; doi:10.1186/s40164-025-00701-z)
Supplement: Supplementary file 1 — Supplementary Material 1 [file 40164_2025_701_MOESM1_ESM.xlsx]

## Sheet: Sheet1
IL12 regulon
P4HA2
IFNG
TBX21
FOXP4
IL12RB2
MAP3K8
JUN
GADD45B
GZMK
CCR1
P2RX5
NARF
METRNL
FUT7
IL18RAP
TUBB3
