# Supplementary material for: Improving CAR-T cell function through a targeted cytokine delivery system utilizing car target-modified extracellular vesicles
Source: Exp Hematol Oncol. 2025 Aug 25;14:110. doi: 10.1186/s40164-025-00701-z (PMC12379361; doi:10.1186/s40164-025-00701-z)
Supplement: Supplementary file 4 — Supplementary Material 4 [file 40164_2025_701_MOESM4_ESM.zip]

Archive with 17 entries (16 files):
- NTA data/
- NTA data/IL-12 EVs.pdf
- __MACOSX/NTA data/._IL-12 EVs.pdf
- NTA data/Ctrl EVs.avi
- __MACOSX/NTA data/._Ctrl EVs.avi
- NTA data/IL-12 EVs.avi
- __MACOSX/NTA data/._IL-12 EVs.avi
- NTA data/Ctrl EVs.pdf
- __MACOSX/NTA data/._Ctrl EVs.pdf
- NTA data/CD19:IL-12 EVs.pdf
- __MACOSX/NTA data/._CD19:IL-12 EVs.pdf
- NTA data/CD19 EVs.avi
- __MACOSX/NTA data/._CD19 EVs.avi
- NTA data/CD19:IL-12 EVs.avi
- __MACOSX/NTA data/._CD19:IL-12 EVs.avi
- NTA data/CD19 EVs.pdf
- __MACOSX/NTA data/._CD19 EVs.pdf
